# Supplementary material for: Neuroanatomical heterogeneity and homogeneity in individuals at clinical high risk for psychosis
Source: Transl Psychiatry. 2022 Jul 26;12:297. doi: 10.1038/s41398-022-02057-y (PMC9325730; doi:10.1038/s41398-022-02057-y)
Supplement: Supplementary file 2 — Supplementary Materials - Collaborator list [file 41398_2022_2057_MOESM2_ESM.xlsx]

## Sheet: Sheet1
*Group Name(s): ENIGMA Clinial High Risk for Psychosis Working Group
*First Name and Middle Initial(s)	*Last Name	*Suffix (eg, Jr, III)	Academic Degrees	Institution	Location (city, state/province, country)	Role or Contribution, eg, chair, principal investigator	Group (if more than 1 Group listed in the byline) and/or Subgroup (eg, Steering Committee)
Camilo	de la Fuente-Sandoval	Professor	MD, PhD	Laboratory of Experimental Psychiatry, Instituto Nacional de Neurología y Neurocirugía, Mexico City, Mexico	Mexico City, Mexico
Sabrina	Catalano	Ms	BS	Department of Psychiatry, University of Pittsburgh, Pittsburgh, Pennsylvania, United States of America	Pittsburgh, Pennsylvania, United States of America
Daniela	Hubl	Professor	MD	Translational Research Center, University Hospital of Psychiatry and Psychotherapy, University of Bern, Bern, Switzerland	Bern, Switzerland
Jason	Schiffman	Professor	PhD	Department of Psychological Science, University of California Irvine, Irvine, California, United States of America & Department of Psychology, University of Maryland, Baltimore County, Maryland, United States of America	Irvine, California, United States of America & Baltimore County, Maryland, United States of America
Enea D	Venegoni	Mr	MSc	Department of Psychiatry and Neuropsychology, School for Mental Health and Neuroscience, Faculty of Health Medicine and Life Sciences, Maastricht University, Maastricht, the Netherlands & Division of Psychiatry, University of Edinburgh, Edinburgh, United Kingdom	Maastricht, the Netherlands & Edinburgh, United Kingdom
Christine I	Hooker	Professor	PhD	Department of Psychiatry and Behavioral Sciences, Rush University Medical Center, Chicago, Illinois, United States of America	Chicago, Illinois, United States of America
Paul E	Rasser	Mr	MSc	Priority Centre for Brain and Mental Health Research, The University of Newcastle, Newcastle, Australia & Priority Research Centre for Stroke and Brain Injury, The University of Newcastle, Newcastle, New South Wales, Australia	Newcastle, New South Wales, Australia
Wenche ten Velden	Hegelstad	Dr	PhD	Faculty of Social Sciences, University of Stavanger, Stavanger, Norway & TIPS Network for Clinical Research in Psychosis, Stavanger University Hospital, Stavanger, Norway	Stavanger, Norway
Franz	Resch	Professor	MD	Clinic for Child and Adolescent Psychiatry, University Hospital of Heidelberg, Heidelberg, Germany	Heidelberg, Germany
Imke LJ	Lemmers-Jansen	Dr	PhD	Department of Psychosis Studies, Institute of Psychiatry, Psychology and Neuroscience, King's College London, London, United Kingdom & Faculty of Behavioural and Movement Sciences, Department of Clinical, Neuro and Developmental Psychology, Vrije Universiteit Amsterdam, Amsterdam, the Netherlands	London, United Kingdom & Amsterdam, the Netherlands
G. Paul	Amminger	Professor	MD, PhD	Centre for Youth Mental Health, University of Melbourne, Melbourne, Victoria, Australia & Orygen, Melbourne, Victoria, Australia	Melbourne, Victoria, Australia
Xiaogang	Chen	Professor	MD, PhD	National Clinical Research Center for Mental Disorders and Department of Psychiatry, the Second Xiangya Hospital of Central South University, Changsha, Hunan, China & National Clinical Research Center for Geriatric Disorders, Xiangya Hospital, Central South University, Changsha, Hunan, China	Changsha, Hunan, China
Kang Ik K	Cho	Dr	PhD	Department of Psychiatry, Psychiatry Neuroimaging Laboratory, Brigham and Women’s Hospital, Harvard Medical School, Cambridge, Massachusetts, United States of America	Cambridge, Massachusetts, United States of America
Birte Yding	Glenthøj	Professor	MD, DrMedSci	Center for Clinical Intervention and Neuropsychiatric Schizophrenia Research, Mental Health Centre Glostrup, University of Copenhagen, Glostrup, Denmark & Department of Clinical Medicine, Faculty of Health and Medical Sciences, University of Copenhagen, Copenhagen, Denmark	Glostrup and Copehagen, Denmark
Lieuwe	de Haan	Professor	MD, PhD	Department of Psychiatry, Amsterdam University Medical Centre, Amsteram, the Netherlands & Arkin, the Netherlands	Amsterdam, the Netherlands
Mathew A	Harris	Dr	PhD	Division of Psychiatry, University of Edinburgh, Edinburgh, United Kingdom	Edinburgh, United Kingdom
Wu Jeong	Hwang	Ms	BBmed(hons)	Department of Brain and Cognitive Sciences, Seoul National University College of Natural Sciences, Seoul, Republic of Korea	Seoul, Republic of Korea
Pablo	León-Ortiz	Professor	MD, PhD	Laboratory of Experimental Psychiatry, Instituto Nacional de Neurología y Neurocirugía, Mexico City, Mexico	Mexico City, Mexico
Xiaoqian	Ma	Dr	MD	National Clinical Research Center for Mental Disorders and Department of Psychiatry, the Second Xiangya Hospital of Central South University, Changsha, Hunan, China	Changsha, Hunan, China
Patrick	McGorry	Professor	MD, PhD	Centre for Youth Mental Health, University of Melbourne, Melbourne, Vicotria, Australia & Orygen, Melbourne, Victoria, Australia	Melbourne, Victoria, Australia
Masafumi	Mizuno	Professor	MD, PhD	Tokyo Metropolitan Matsuzawa Hospital, Tokyo, Japan	Tokyo, Japan
Ricardo	Mora-Durán	Dr	MD	Emergency Department, Hospital Fray Bernardino Álvarez, Mexico City, Mexico	Mexico City, Mexico
Merete	Nordentoft	Professor	MD, DrMedSci	Copenhagen Research Center for Mental Health, Mental Health Center Copenhagen, University of Copenhagen, Copenhagen, Denmark	Copenhagen, Denmark
Lijun	Ouyang	Dr	MD	National Clinical Research Center for Mental Disorders and Department of Psychiatry, the Second Xiangya Hospital of Central South University, Changsha, Hunan, China & Hunan Key Laboratory of Psychiatry and Mental Health, the Second Xiangya Hospital, Central South University, Changsha, Hunan, China & National Clinical Research Center for Geriatric Disorders, Xiangya Hospital, Central South Univers…	Changsha, Hunan, China
José C	Pariente		MSc	Magnetic Resonance Imaging Core Facility, Institut d’Investigacions Biomèdiques August Pi i Sunyer, Barcelona, Spain	Barcelona, Spain
Francisco	Reyes-Madrigal	Professor	MD, MSc	Laboratory of Experimental Psychiatry, Instituto Nacional de Neurología y Neurocirugía, Mexico City, Mexico	Mexico City, Mexico
Mikkel E	Sørensen	Mr	MSc	Center for Clinical Intervention and Neuropsychiatric Schizophrenia Research, Mental Health Centre Glostrup, University of Copenhagen, Copenhagen, Denmark	Copenhagen, Denmark
Dennis	Velakoulis	Professor	MD	Melbourne Neuropsychiatry Centre, Department of Psychiatry, University of Melbourne, Melbourne, Victoria, Australia & Melbourne Health & Neuropsychiatry, The Royal Melbourne Hospital, Melbourne, Victoria, Australia	Melbourne, Victoria, Australia
Sophia	Vinogradov	Professor	MD	Department of Psychiatry & Behavioral Sciences, University of Minnesota, Minneapolis, Minnesota, United States of America	Minneapolis, Minnesota, United States of America
Christina	Wenneberg	Dr	MD, PhD	Copenhagen Research Center for Mental Health, Mental Health Center Copenhagen, University of Copenhagen, Copenhagen, Denmark	Copenhagen, Denmark
Hidenori	Yamasue	Professor	MD, PhD	Department of Psychiatry, Hamamatsu University School of Medicine, Hamamatsu City, Japan	Hamamatsu City, Japan
Liu	Yuan	Dr	MD	National Clinical Research Center for Mental Disorders and Department of Psychiatry, the Second Xiangya Hospital of Central South University, Changsha, Hunan, China & Hunan Key Laboratory of Psychiatry and Mental Health, the Second Xiangya Hospital, Central South University, Changsha, Hunan, China & National Clinical Research Center for Geriatric Disorders, Xiangya Hospital, Central South Univers…	Changsha, Hunan, China
Alison R	Yung	Professor	PhD	Centre for Youth Mental Health, University of Melbourne, Melbourne, Victoria, Australia & Orygen, Melbourne, Victoria, Australia	Melbourne, Victoria, Australia
